# Supplementary material for: New Staphylinidae (Coleoptera) records with new collection data from New Brunswick, Canada: Omaliinae, Micropeplinae, Phloeocharinae, Olisthaerinae, and Habrocerinae
Source: Zookeys. 2012 Apr 26;(186):7–29. doi: 10.3897/zookeys.186.2495 (PMC3349190; doi:10.3897/zookeys.186.2495)
Supplement: XML Treatment for Hapalaraea hamata [file zookeys.186.2495-treatment1.xml]

<!DOCTYPE tp:taxon-treatment
  PUBLIC "-//TaxonX//DTD Taxonomic Treatment Publishing DTD v0 20100105//EN" "tax-treatment-NSO.dtd">
<tp:taxon-treatment xmlns:tp="http://www.plazi.org/taxpub"><tp:treatment-meta><mixed-citation publication-type="journal"><person-group><name><surname>Webster</surname><given-names>Reginald P.</given-names></name><name><surname>Sweeney</surname><given-names>Jon D.</given-names></name><name><surname>DeMerchant</surname><given-names>Ian</given-names></name></person-group><article-title>New Staphylinidae (Coleoptera) records with new collection data from New Brunswick, Canada: Omaliinae, Micropeplinae, Phloeocharinae, Olisthaerinae, and Habrocerinae</article-title><source>Zookeys</source><day>26</day><month>4</month><year>2012</year><volume>2012</volume><issue>186</issue><fpage>7</fpage><lpage>29</lpage><pub-id pub-id-type="doi">10.3897/zookeys.186.2495</pub-id></mixed-citation></tp:treatment-meta><tp:nomenclature><tp:taxon-name>
                            <tp:taxon-name-part taxon-name-part-type="genus">Hapalaraea</tp:taxon-name-part>
                            <tp:taxon-name-part taxon-name-part-type="species">hamata</tp:taxon-name-part>
                        <object-id xmlns:xlink="http://www.w3.org/1999/xlink" xlink:type="simple">http://species-id.net/wiki/Hapalaraea_hamata</object-id>
                        </tp:taxon-name><tp:taxon-authority>(Fauvel, 1878)</tp:taxon-authority><xref ref-type="fig" rid="F1">Map 1</xref></tp:nomenclature><tp:treatment-sec sec-type="Material examined"><title>Material examined.</title><p><bold>New Brunswick, Carleton Co.</bold>, Jackson Falls, Bell Forest, <named-content xmlns:xlink="http://www.w3.org/1999/xlink" content-type="dwc:verbatimCoordinates" xlink:type="simple">46.2200°N, 67.7231°W</named-content>, 19–27.VI.2008, 19–28.VII.2008, R. P. Webster, mature hardwood forest with some conifers, Lindgren funnel traps (3 ♂, 1 sex undetermined, AFC, RWC). <bold>Gloucester Co.</bold>, Jacquet River Gorge P.N.A. (Protected Natural Area), <named-content xmlns:xlink="http://www.w3.org/1999/xlink" content-type="dwc:verbatimCoordinates" xlink:type="simple">47.7684°N, 65.9396°W</named-content>, 7–18.VIII.2010, K. Vandenbroek &amp; A. Fairweather, northern hardwood forest near Big Meadow, Lindgren funnel trap (1, NBM). <bold>Queens Co.</bold>, Pleasant Villa, <named-content xmlns:xlink="http://www.w3.org/1999/xlink" content-type="dwc:verbatimCoordinates" xlink:type="simple">45.7023°N, 66.1732°W</named-content>, 15.VI.2007, S. Makepeace &amp; R. Webster, nest contents of barred owl (1 ♂, 2 ♀, NBM, RWC); Central Hampstead, <named-content xmlns:xlink="http://www.w3.org/1999/xlink" content-type="dwc:verbatimCoordinates" xlink:type="simple">45.6575°N, 66.1412°W</named-content>, 13.VII.2006, Scott Makepeace, hardwood forest, in nest contents of barred owl in tree hole (1 ♂, RWC); Cranberry Lake P.N.A, <named-content xmlns:xlink="http://www.w3.org/1999/xlink" content-type="dwc:verbatimCoordinates" xlink:type="simple">46.1125°N, 65.6075°W</named-content>, 10–15.VII.2009, 21–28.VII.2009, 19.VIII–2.IX.2009, R. Webster &amp; M.-A. Giguère, old red oak forest, Lindgren funnel traps (3, RWC). <bold>Restigouche Co.</bold>, Dionne Brook P.N.A., <named-content xmlns:xlink="http://www.w3.org/1999/xlink" content-type="dwc:verbatimCoordinates" xlink:type="simple">47.9030°N, 68.3503°W</named-content>, 9–23.VIII.2011, M. Roy &amp; V. Webster, old-growth northern hardwood forest, Lindgren funnel trap (1, NBM). <bold>Sunbury Co.</bold>, Noonan, <named-content xmlns:xlink="http://www.w3.org/1999/xlink" content-type="dwc:verbatimCoordinates" xlink:type="simple">45.9923°N, 66.4099°W</named-content>, 22.VI.2007, S. Makepeace &amp; R. Webster, nest contents of barred owl from tree hole 7 m high in red maple, damp organic material with small bones (1 ♂, 2 ♀, 1 sex undetermined, NBM, RWC);Acadia Research Forest, <named-content xmlns:xlink="http://www.w3.org/1999/xlink" content-type="dwc:verbatimCoordinates" xlink:type="simple">45.9866°N, 66.3841°W</named-content>, 13–21.VII.2009, R. Webster &amp; M.-A. Giguère, mature (110 year-old) red spruce forest with scattered red maple and balsam fir, Lindgren funnel trap (1, AFC). <bold>York Co.</bold>, near “Browns Mountain Fen”, <named-content xmlns:xlink="http://www.w3.org/1999/xlink" content-type="dwc:verbatimCoordinates" xlink:type="simple">45.8876°N, 67.6560°W</named-content>, 3.VIII.2006, R. P. Webster, hardwood forest, on gilled mushroom on tree (1 ♂, RWC); 15 km W of Tracy off Rt. 645, <named-content xmlns:xlink="http://www.w3.org/1999/xlink" content-type="dwc:verbatimCoordinates" xlink:type="simple">45.6848°N, 66.8821°W</named-content>, 29.VII–4.VIII.2009, R. Webster &amp; M.-A. Giguère, old red pine forest, Lindgren funnel traps (2, AFC); same locality and habitat data, 20.VI–13.VII.2010, R. Webster &amp; K. Burgess, Lindgren funnel trap (1, AFC).</p><fig id="F1" position="float" orientation="portrait"><label>Map 1.</label><caption><p>Collection localities in New Brunswick, Canada of <italic><tp:taxon-name>Hapalaraea hamata</tp:taxon-name></italic>.</p></caption><graphic xmlns:xlink="http://www.w3.org/1999/xlink" xlink:href="ZooKeys-186-007-g001.jpg" position="float" orientation="portrait" xlink:type="simple"/></fig></tp:treatment-sec><tp:treatment-sec sec-type="Collection and habitat data"><title>Collection and habitat data.</title><p>This species was collected from nest contents of barred owls (<italic><tp:taxon-name>Strix varia</tp:taxon-name></italic> Barton) and from a gilled mushroom on a tree. Adults were also collected from Lindgren funnel traps deployed in hardwood forests with sugar maple (<italic><tp:taxon-name>Acer saccharum</tp:taxon-name></italic> Marsh.) and American beech (<italic><tp:taxon-name>Fagus grandifolia</tp:taxon-name></italic> Ehrh.), an old red oak (<italic><tp:taxon-name>Quercus rubra</tp:taxon-name></italic> L.) forest, an old-growth northern hardwood forest, a 110-year-old red spruce (<italic><tp:taxon-name>Picea rubens</tp:taxon-name></italic> Sarg.) forest, and an old red pine (<italic><tp:taxon-name>Pinus resinosa</tp:taxon-name></italic> Ait.) forest. This species is probably associated with decaying organic materials associated with standing trees. Adults were collected during June, July, August, and September.</p></tp:treatment-sec><tp:treatment-sec sec-type="Distribution"><title>Distribution in Canada and Alaska.</title><p>BC, MB, ON, QC, <bold>NB</bold>, NS (<xref ref-type="bibr" rid="B14">Campbell and Davies 1991</xref>; <xref ref-type="bibr" rid="B17">Hammond et al. 2004</xref>).</p></tp:treatment-sec><ref-list><ref id="B14"><mixed-citation xmlns:xlink="http://www.w3.org/1999/xlink" xlink:type="simple"><person-group><name name-style="western"><surname>Campbell</surname><given-names>JM</given-names></name><name name-style="western"><surname>Davies</surname><given-names>A</given-names></name></person-group> (<year>1991</year>)<source> Family Staphylinidae rove beetles. [pp. 86–124] In: Bousquet Y (Ed) Checklist of beetles of Canada and Alaska. Research Branch Agriculture Canada Publication 1861/E, 430 pp.</source></mixed-citation></ref><ref id="B17"><mixed-citation xmlns:xlink="http://www.w3.org/1999/xlink" xlink:type="simple"><person-group><name name-style="western"><surname>Hammond</surname><given-names>HEJ</given-names></name><name name-style="western"><surname>Langor</surname><given-names>DW</given-names></name><name name-style="western"><surname>Spence</surname><given-names>JR</given-names></name></person-group> (<year>2004</year>)<article-title> Saproxylic beetles (Coleoptera) using <italic>Populus</italic> in boreal aspen stands of western Canada: Spatiotemporal variation and conservation of assemblages.</article-title><source>Canadian Journal of Forest Research </source><volume>34</volume>: <fpage>1</fpage>-<lpage>19</lpage>. doi: <ext-link ext-link-type="uri" xlink:href="http://dx.doi.org/10.1139/x03-192" xlink:type="simple">10.1139/x03-192</ext-link></mixed-citation></ref></ref-list></tp:taxon-treatment>
