# Supplementary material for: New Staphylinidae (Coleoptera) records with new collection data from New Brunswick, Canada: Omaliinae, Micropeplinae, Phloeocharinae, Olisthaerinae, and Habrocerinae
Source: Zookeys. 2012 Apr 26;(186):7–29. doi: 10.3897/zookeys.186.2495 (PMC3349190; doi:10.3897/zookeys.186.2495)
Supplement: XML Treatment for Acidota quadrata [file zookeys.186.2495-treatment3.xml]

<!DOCTYPE tp:taxon-treatment
  PUBLIC "-//TaxonX//DTD Taxonomic Treatment Publishing DTD v0 20100105//EN" "tax-treatment-NSO.dtd">
<tp:taxon-treatment xmlns:tp="http://www.plazi.org/taxpub"><tp:treatment-meta><mixed-citation publication-type="journal"><person-group><name><surname>Webster</surname><given-names>Reginald P.</given-names></name><name><surname>Sweeney</surname><given-names>Jon D.</given-names></name><name><surname>DeMerchant</surname><given-names>Ian</given-names></name></person-group><article-title>New Staphylinidae (Coleoptera) records with new collection data from New Brunswick, Canada: Omaliinae, Micropeplinae, Phloeocharinae, Olisthaerinae, and Habrocerinae</article-title><source>Zookeys</source><day>26</day><month>4</month><year>2012</year><volume>2012</volume><issue>186</issue><fpage>7</fpage><lpage>29</lpage><pub-id pub-id-type="doi">10.3897/zookeys.186.2495</pub-id></mixed-citation></tp:treatment-meta><tp:nomenclature><tp:taxon-name>
                            <tp:taxon-name-part taxon-name-part-type="genus">Acidota</tp:taxon-name-part>
                            <tp:taxon-name-part taxon-name-part-type="species">quadrata</tp:taxon-name-part>
                        <object-id xmlns:xlink="http://www.w3.org/1999/xlink" xlink:type="simple">http://species-id.net/wiki/Acidota_quadrata</object-id>
                        </tp:taxon-name><tp:taxon-authority>(Zetterstedt, 1838)**</tp:taxon-authority><xref ref-type="fig" rid="F3">Map 3</xref></tp:nomenclature><tp:treatment-sec sec-type="Material examined"><title>Material examined.</title><p><bold>New Brunswick,, Restigouche Co.</bold>, Berry Brook P.N.A (Protected Natural Area), <named-content xmlns:xlink="http://www.w3.org/1999/xlink" content-type="dwc:verbatimCoordinates" xlink:type="simple">47.8140°N, 66.7578°W</named-content>, 26.V.2007, R. P. Webster, old growth eastern white cedar swamp, in moss and leaf litter near brook (1, RWC).</p><fig id="F3" position="float" orientation="portrait"><label>Map 3.</label><caption><p>Collection localities in New Brunswick, Canada of <italic><tp:taxon-name>Acidota quadrata</tp:taxon-name></italic>.</p></caption><graphic xmlns:xlink="http://www.w3.org/1999/xlink" xlink:href="ZooKeys-186-007-g003.jpg" position="float" orientation="portrait" xlink:type="simple"/></fig></tp:treatment-sec><tp:treatment-sec sec-type="Collection and habitat data"><title>Collection and habitat data.</title><p><italic><tp:taxon-name>Acidota quadrata</tp:taxon-name></italic> occurs in arctic and alpine tundra areas south into the boreal forest (<xref ref-type="bibr" rid="B9">Campbell 1982</xref>). Relict populations from New Hampshire and Maine occur in alpine areas. Adults have been found in leaf litter, in wet moss, and under rocks near streams, in flood debris near rivers, inside a beaver<!--PageBreak--> lodge, and in wet moss and clumps of dead grass in alpine tundra (<xref ref-type="bibr" rid="B9">Campbell 1982</xref>). The specimen from New Brunswick was sifted from moss and leaf litter, near a brook in an old-growth eastern white cedar (<italic><tp:taxon-name>Thuja occidentalis</tp:taxon-name></italic> L.) swamp during May.</p></tp:treatment-sec><tp:treatment-sec sec-type="Distribution"><title>Distribution in Canada and Alaska.</title><p>AK, YT, NT, BC, AB, MB, ON, QC, <bold>NB</bold>, LB (<xref ref-type="bibr" rid="B9">Campbell 1982</xref>). This is a northern Holarctic species known from Alaska to Labrador, south at higher elevations to British Columbia and northern Montana, with relict populations in the mountains of Colorado, New Hampshire, and Maine (<xref ref-type="bibr" rid="B9">Campbell 1982</xref>).</p></tp:treatment-sec><ref-list><ref id="B9"><mixed-citation xmlns:xlink="http://www.w3.org/1999/xlink" xlink:type="simple"><person-group><name name-style="western"><surname>Campbell</surname><given-names>JM</given-names></name></person-group> (<year>1982</year>)<article-title> A revision of the North American Omaliinae (Coleoptera: Staphylinidae) 3. The genus <italic>Acidota</italic> Stephens.</article-title><source>The Canadian Entomologist </source><volume>114</volume>: <fpage>1003</fpage>-<lpage>1029</lpage>. doi: <ext-link ext-link-type="uri" xlink:href="http://dx.doi.org/10.4039/Ent1141003-11" xlink:type="simple">10.4039/Ent1141003-11</ext-link></mixed-citation></ref></ref-list></tp:taxon-treatment>
