# Supplementary material for: New Staphylinidae (Coleoptera) records with new collection data from New Brunswick, Canada: Omaliinae, Micropeplinae, Phloeocharinae, Olisthaerinae, and Habrocerinae
Source: Zookeys. 2012 Apr 26;(186):7–29. doi: 10.3897/zookeys.186.2495 (PMC3349190; doi:10.3897/zookeys.186.2495)
Supplement: XML Treatment for Eucnecosum tenue [file zookeys.186.2495-treatment5.xml]

<!DOCTYPE tp:taxon-treatment
  PUBLIC "-//TaxonX//DTD Taxonomic Treatment Publishing DTD v0 20100105//EN" "tax-treatment-NSO.dtd">
<tp:taxon-treatment xmlns:tp="http://www.plazi.org/taxpub"><tp:treatment-meta><mixed-citation publication-type="journal"><person-group><name><surname>Webster</surname><given-names>Reginald P.</given-names></name><name><surname>Sweeney</surname><given-names>Jon D.</given-names></name><name><surname>DeMerchant</surname><given-names>Ian</given-names></name></person-group><article-title>New Staphylinidae (Coleoptera) records with new collection data from New Brunswick, Canada: Omaliinae, Micropeplinae, Phloeocharinae, Olisthaerinae, and Habrocerinae</article-title><source>Zookeys</source><day>26</day><month>4</month><year>2012</year><volume>2012</volume><issue>186</issue><fpage>7</fpage><lpage>29</lpage><pub-id pub-id-type="doi">10.3897/zookeys.186.2495</pub-id></mixed-citation></tp:treatment-meta><tp:nomenclature><tp:taxon-name>
                            <tp:taxon-name-part taxon-name-part-type="genus">Eucnecosum</tp:taxon-name-part>
                            <tp:taxon-name-part taxon-name-part-type="species">tenue</tp:taxon-name-part>
                        <object-id xmlns:xlink="http://www.w3.org/1999/xlink" xlink:type="simple">http://species-id.net/wiki/Eucnecosum_tenue</object-id>
                        </tp:taxon-name><tp:taxon-authority>(LeConte, 1863)**</tp:taxon-authority><xref ref-type="fig" rid="F5">Map 5</xref></tp:nomenclature><tp:treatment-sec sec-type="Material examined"><title>Material examined.</title><p><bold>New Brunswick, Madawaska Co.</bold>, Loon Lake, 236 m elev., <named-content xmlns:xlink="http://www.w3.org/1999/xlink" content-type="dwc:verbatimCoordinates" xlink:type="simple">47.7839°N, 68.3943°W</named-content>, 21.VI.2010, R. P. Webster, boreal forest, small lake surrounded by sedges, treading sedges and grasses into water (2 ♂, RWC).</p><fig id="F5" position="float" orientation="portrait"><label>Map 5.</label><caption><p>Collection localities in New Brunswick, Canada of <italic><tp:taxon-name>Eucnecosum tenue</tp:taxon-name></italic>.</p></caption><graphic xmlns:xlink="http://www.w3.org/1999/xlink" xlink:href="ZooKeys-186-007-g005.jpg" position="float" orientation="portrait" xlink:type="simple"/></fig></tp:treatment-sec><tp:treatment-sec sec-type="Collection and habitat data"><title>Collection and habitat data.</title><p>Adults of this northern species are typically found in <italic><tp:taxon-name>Alnus</tp:taxon-name></italic> and <italic><tp:taxon-name>Salix</tp:taxon-name></italic> spp. litter by sifting and by treading vegetation on margins of bogs, shallow lakes, and streams (<xref ref-type="bibr" rid="B12">Campbell 1984a</xref>). The two specimens from New Brunswick were collected from a wet (emergent sedges) sedge marsh near a small lake by treading sedges and grasses into water. The adults were collected during June.</p></tp:treatment-sec><tp:treatment-sec sec-type="Distribution"><title>Distribution in Canada and Alaska.</title><p>AK, YT, NT, BC, AB, SK, MB, ON, QC, <bold>NB</bold>, NF, LB (<xref ref-type="bibr" rid="B12">Campbell 1984a</xref>). This is a widely distributed Holarctic species found across Canada in the boreal forest areas north to the southern Arctic (<xref ref-type="bibr" rid="B12">Campbell 1984a</xref>).</p></tp:treatment-sec><ref-list><ref id="B12"><mixed-citation xmlns:xlink="http://www.w3.org/1999/xlink" xlink:type="simple"><person-group><name name-style="western"><surname>Campbell</surname><given-names>JM</given-names></name></person-group> (<year>1984a</year>)<article-title> A revision of the North American Omaliinae (Coleoptera: Staphylinidae). The genera <italic>Arpedium</italic> Erichson and <italic>Eucnecosum</italic> Reitter.</article-title><source>The Canadian Entomologist </source><volume>116</volume>: <fpage>487</fpage>-<lpage>527</lpage>. doi: <ext-link ext-link-type="uri" xlink:href="http://dx.doi.org/10.4039/Ent116487-4" xlink:type="simple">10.4039/Ent116487-4</ext-link></mixed-citation></ref></ref-list></tp:taxon-treatment>
