# Supplementary material for: New Staphylinidae (Coleoptera) records with new collection data from New Brunswick, Canada: Omaliinae, Micropeplinae, Phloeocharinae, Olisthaerinae, and Habrocerinae
Source: Zookeys. 2012 Apr 26;(186):7–29. doi: 10.3897/zookeys.186.2495 (PMC3349190; doi:10.3897/zookeys.186.2495)
Supplement: XML Treatment for Geodromicus strictus [file zookeys.186.2495-treatment6.xml]

<!DOCTYPE tp:taxon-treatment
  PUBLIC "-//TaxonX//DTD Taxonomic Treatment Publishing DTD v0 20100105//EN" "tax-treatment-NSO.dtd">
<tp:taxon-treatment xmlns:tp="http://www.plazi.org/taxpub"><tp:treatment-meta><mixed-citation publication-type="journal"><person-group><name><surname>Webster</surname><given-names>Reginald P.</given-names></name><name><surname>Sweeney</surname><given-names>Jon D.</given-names></name><name><surname>DeMerchant</surname><given-names>Ian</given-names></name></person-group><article-title>New Staphylinidae (Coleoptera) records with new collection data from New Brunswick, Canada: Omaliinae, Micropeplinae, Phloeocharinae, Olisthaerinae, and Habrocerinae</article-title><source>Zookeys</source><day>26</day><month>4</month><year>2012</year><volume>2012</volume><issue>186</issue><fpage>7</fpage><lpage>29</lpage><pub-id pub-id-type="doi">10.3897/zookeys.186.2495</pub-id></mixed-citation></tp:treatment-meta><tp:nomenclature><tp:taxon-name>
                            <tp:taxon-name-part taxon-name-part-type="genus">Geodromicus</tp:taxon-name-part>
                            <tp:taxon-name-part taxon-name-part-type="species">strictus</tp:taxon-name-part>
                        <object-id xmlns:xlink="http://www.w3.org/1999/xlink" xlink:type="simple">http://species-id.net/wiki/Geodromicus_strictus</object-id>
                        </tp:taxon-name><tp:taxon-authority>Fauvel, 1889</tp:taxon-authority><xref ref-type="fig" rid="F6">Map 6</xref></tp:nomenclature><tp:treatment-sec sec-type="Material examined"><title>Material examined.</title><p><bold>Additional New Brunswick records. Albert Co.</bold>, Caledonia Gorge P.N.A. at Caledonia Creek, <named-content xmlns:xlink="http://www.w3.org/1999/xlink" content-type="dwc:verbatimCoordinates" xlink:type="simple">45.7935°N, 64.7760°W</named-content>, 1.VII.2011, R. P. Webster, shaded, rocky, cold, clear brook, splashing exposed rocks (3, NBM). <bold>Carleton Co.</bold>, Jackson Falls, <named-content xmlns:xlink="http://www.w3.org/1999/xlink" content-type="dwc:verbatimCoordinates" xlink:type="simple">46.2257°N, 67.7437°W</named-content>, 12.IX.2009, R. P. Webster, river margin near waterfalls, splashing moss near splash zone of waterfalls (5 ♂, 6 ♀, NBM, RWC). <bold>Madawaska Co.</bold>, Edmunston, 22.VI.1983, L. LeSage, small creek with bottom of cobbles (1, CNC); Gagné Brook at First Lake, <named-content xmlns:xlink="http://www.w3.org/1999/xlink" content-type="dwc:verbatimCoordinates" xlink:type="simple">47.6077°N, 68.2534°W</named-content>, 23.VI.2010, M. Turgeon &amp; R. Webster, northern hardwood forest, shaded brook among gravel on gravel bar, splashing and turning pebbles (1 ♂, NBM); Jalbert Brook, 262 m elev., <named-content xmlns:xlink="http://www.w3.org/1999/xlink" content-type="dwc:verbatimCoordinates" xlink:type="simple">47.6470°N, 68.3026°W</named-content>, 23.VI.2010, R. P. Webster, old growth mixed forest, shaded brook, in gravel on gravel bar (2 ♂, NBM, RWC). <bold>Northumberland Co.</bold>, Trout Brook, 22.VII.1962, J. Marshall (1, CNC). <bold>Restigouche Co.</bold>, Jacquet River Gorge P.N.A., Jacquet River, <named-content xmlns:xlink="http://www.w3.org/1999/xlink" content-type="dwc:verbatimCoordinates" xlink:type="simple">47.8164°N, 66.0873°W</named-content>, 15.VIII.2010, R. P. Webster, clear rocky fast flowing river, splashing rocks in middle of river (2 ♂, 1 ♀, NBM, RWC); Kedgwick Forks, <named-content xmlns:xlink="http://www.w3.org/1999/xlink" content-type="dwc:verbatimCoordinates" xlink:type="simple">47.9085°N, 67.9057°W</named-content>, 22.VI.2010, R. P. Webster, on exposed rocks in middle of river (2 ♀, NBM, RWC).</p><fig id="F6" position="float" orientation="portrait"><label>Map 6.</label><caption><p>Collection localities in New Brunswick, Canada of <italic><tp:taxon-name>Geodromicus strictus</tp:taxon-name></italic>.</p></caption><graphic xmlns:xlink="http://www.w3.org/1999/xlink" xlink:href="ZooKeys-186-007-g006.jpg" position="float" orientation="portrait" xlink:type="simple"/></fig></tp:treatment-sec><tp:treatment-sec sec-type="Collection and habitat data"><title>Collection and habitat data.</title><p>In New Brunswick,<italic><tp:taxon-name>Geodromicus strictus</tp:taxon-name></italic> was usually found on exposed rocks and among cobblestones in the middle of clear, fast-flowing rivers or in moss on rocks adjacent to fast-flowing water near waterfalls. A few adults were collected from cobblestones in shaded brooks. Adults were collected by splashing rocks or cobblestones. This species was collected during June, July, August, and September.</p></tp:treatment-sec><tp:treatment-sec sec-type="Distribution"><title>Distribution in Canada and Alaska.</title><p>ON, QC, <bold>NB</bold>, NS, PE, NF (<xref ref-type="bibr" rid="B14">Campbell and Davies 1991</xref>; CNC specimens). <italic><tp:taxon-name>Geodromicus strictus</tp:taxon-name></italic> was listed as occurring in New Brunswick by <xref ref-type="bibr" rid="B20">Majka et al. (2011)</xref> without any supporting references or data. Here we provide the first documented records from New Brunswick.<!--PageBreak--><!--PageBreak--></p></tp:treatment-sec><ref-list><ref id="B14"><mixed-citation xmlns:xlink="http://www.w3.org/1999/xlink" xlink:type="simple"><person-group><name name-style="western"><surname>Campbell</surname><given-names>JM</given-names></name><name name-style="western"><surname>Davies</surname><given-names>A</given-names></name></person-group> (<year>1991</year>)<source> Family Staphylinidae rove beetles. [pp. 86–124] In: Bousquet Y (Ed) Checklist of beetles of Canada and Alaska. Research Branch Agriculture Canada Publication 1861/E, 430 pp.</source></mixed-citation></ref><ref id="B20"><mixed-citation xmlns:xlink="http://www.w3.org/1999/xlink" xlink:type="simple"><person-group><name name-style="western"><surname>Majka</surname><given-names>CG</given-names></name><name name-style="western"><surname>Chandler</surname><given-names>DS</given-names></name><name name-style="western"><surname>Donahue</surname><given-names>CP</given-names></name></person-group> (<year>2011</year>)<source> Checklist of Beetles of Maine, USA.</source><publisher-name>Empty Mirrors Press, Halifax</publisher-name>, <publisher-loc>Nova Scotia</publisher-loc>, <lpage>328</lpage> pp.</mixed-citation></ref></ref-list></tp:taxon-treatment>
