# Supplementary material for: New Staphylinidae (Coleoptera) records with new collection data from New Brunswick, Canada: Omaliinae, Micropeplinae, Phloeocharinae, Olisthaerinae, and Habrocerinae
Source: Zookeys. 2012 Apr 26;(186):7–29. doi: 10.3897/zookeys.186.2495 (PMC3349190; doi:10.3897/zookeys.186.2495)
Supplement: XML Treatment for Olophrum obtectum [file zookeys.186.2495-treatment8.xml]

<!DOCTYPE tp:taxon-treatment
  PUBLIC "-//TaxonX//DTD Taxonomic Treatment Publishing DTD v0 20100105//EN" "tax-treatment-NSO.dtd">
<tp:taxon-treatment xmlns:tp="http://www.plazi.org/taxpub"><tp:treatment-meta><mixed-citation publication-type="journal"><person-group><name><surname>Webster</surname><given-names>Reginald P.</given-names></name><name><surname>Sweeney</surname><given-names>Jon D.</given-names></name><name><surname>DeMerchant</surname><given-names>Ian</given-names></name></person-group><article-title>New Staphylinidae (Coleoptera) records with new collection data from New Brunswick, Canada: Omaliinae, Micropeplinae, Phloeocharinae, Olisthaerinae, and Habrocerinae</article-title><source>Zookeys</source><day>26</day><month>4</month><year>2012</year><volume>2012</volume><issue>186</issue><fpage>7</fpage><lpage>29</lpage><pub-id pub-id-type="doi">10.3897/zookeys.186.2495</pub-id></mixed-citation></tp:treatment-meta><tp:nomenclature><tp:taxon-name>
                            <tp:taxon-name-part taxon-name-part-type="genus">Olophrum</tp:taxon-name-part>
                            <tp:taxon-name-part taxon-name-part-type="species">obtectum</tp:taxon-name-part>
                        <object-id xmlns:xlink="http://www.w3.org/1999/xlink" xlink:type="simple">http://species-id.net/wiki/Olophrum_obtectum</object-id>
                        </tp:taxon-name><tp:taxon-authority>Erichson, 1840**</tp:taxon-authority><xref ref-type="fig" rid="F8">Map 8</xref></tp:nomenclature><tp:treatment-sec sec-type="Material examined"><title>Material examined. </title><p><bold>New Brunswick, Queens Co.</bold>, Upper Gagetown, bog adjacent to Hwy 2, <named-content xmlns:xlink="http://www.w3.org/1999/xlink" content-type="dwc:verbatimCoordinates" xlink:type="simple">45.8316°N, 66.2346°W</named-content>, 23.V.2006, R. P. Webster, tamarack bog, treading <italic><tp:taxon-name>Carex</tp:taxon-name></italic> into water (7, RWC). <bold>Saint John Co.</bold>, Musquash, <named-content xmlns:xlink="http://www.w3.org/1999/xlink" content-type="dwc:verbatimCoordinates" xlink:type="simple">45.1837°N, 66.3376°W</named-content>, 7.V.2006, R. P. Webster, inland margin of salt marsh, in litter on muddy soil (1, RWC).</p><fig id="F8" position="float" orientation="portrait"><label>Map 8.</label><caption><p>Collection localities in New Brunswick, Canada of <italic><tp:taxon-name>Olophrum obtectum</tp:taxon-name></italic>.</p></caption><graphic xmlns:xlink="http://www.w3.org/1999/xlink" xlink:href="ZooKeys-186-007-g008.jpg" position="float" orientation="portrait" xlink:type="simple"/></fig></tp:treatment-sec><tp:treatment-sec sec-type="Collection and habitat data"><title>Collection and habitat data.</title><p>Specimens have been collected from moss along a stream margin, sweeping vegetation along a stream margin, from a Berlese sample from a decayed stump, at light and from emergent <italic><tp:taxon-name>Carex</tp:taxon-name></italic> in an alder swamp (<xref ref-type="bibr" rid="B11">Campbell 1983b</xref>). In New Brunswick, adults were common among emergent <italic><tp:taxon-name>Carex</tp:taxon-name></italic> in an open section of a tamarack (<italic><tp:taxon-name>Larix laricina</tp:taxon-name></italic> (Du Roi) Koch) bog near a small, slow-flowing stream. Adults were collected by treading vegetation into water. One adult was also collected from litter (mostly <italic><tp:taxon-name>Carex</tp:taxon-name></italic> sp.) on muddy soil on the inland margin of a salt marsh. All adults were collected during May.</p></tp:treatment-sec><tp:treatment-sec sec-type="Distribution"><title>Distribution in Canada and Alaska.</title><p>ON, QC, <bold>NB</bold> (<xref ref-type="bibr" rid="B11">Campbell 1983b</xref>). This species occurs in the eastern third of the United States northward to Quebec and Ontario (<xref ref-type="bibr" rid="B11">Campbell 1983b</xref>).</p></tp:treatment-sec><ref-list><ref id="B11"><mixed-citation xmlns:xlink="http://www.w3.org/1999/xlink" xlink:type="simple"><person-group><name name-style="western"><surname>Campbell</surname><given-names>JM</given-names></name></person-group> (<year>1983b</year>)<article-title> A revision of the North American Omaliinae (Coleoptera: Staphylinidae). The genus <italic>Olophrum</italic> Erichson.</article-title><source>The Canadian Entomologist </source><volume>115</volume>: <fpage>577</fpage>-<lpage>622</lpage>. doi: <ext-link ext-link-type="uri" xlink:href="http://dx.doi.org/10.4039/Ent115577-6" xlink:type="simple">10.4039/Ent115577-6</ext-link></mixed-citation></ref></ref-list></tp:taxon-treatment>
