# Supplementary material for: New Staphylinidae (Coleoptera) records with new collection data from New Brunswick, Canada: Omaliinae, Micropeplinae, Phloeocharinae, Olisthaerinae, and Habrocerinae
Source: Zookeys. 2012 Apr 26;(186):7–29. doi: 10.3897/zookeys.186.2495 (PMC3349190; doi:10.3897/zookeys.186.2495)
Supplement: XML Treatment for Olophrum rotundicolle [file zookeys.186.2495-treatment9.xml]

<!DOCTYPE tp:taxon-treatment
  PUBLIC "-//TaxonX//DTD Taxonomic Treatment Publishing DTD v0 20100105//EN" "tax-treatment-NSO.dtd">
<tp:taxon-treatment xmlns:tp="http://www.plazi.org/taxpub"><tp:treatment-meta><mixed-citation publication-type="journal"><person-group><name><surname>Webster</surname><given-names>Reginald P.</given-names></name><name><surname>Sweeney</surname><given-names>Jon D.</given-names></name><name><surname>DeMerchant</surname><given-names>Ian</given-names></name></person-group><article-title>New Staphylinidae (Coleoptera) records with new collection data from New Brunswick, Canada: Omaliinae, Micropeplinae, Phloeocharinae, Olisthaerinae, and Habrocerinae</article-title><source>Zookeys</source><day>26</day><month>4</month><year>2012</year><volume>2012</volume><issue>186</issue><fpage>7</fpage><lpage>29</lpage><pub-id pub-id-type="doi">10.3897/zookeys.186.2495</pub-id></mixed-citation></tp:treatment-meta><tp:nomenclature><tp:taxon-name>
                            <tp:taxon-name-part taxon-name-part-type="genus">Olophrum</tp:taxon-name-part>
                            <tp:taxon-name-part taxon-name-part-type="species">rotundicolle</tp:taxon-name-part>
                        <object-id xmlns:xlink="http://www.w3.org/1999/xlink" xlink:type="simple">http://species-id.net/wiki/Olophrum_rotundicolle</object-id>
                        </tp:taxon-name><tp:taxon-authority>(C. R. Sahlberg, 1830)</tp:taxon-authority><xref ref-type="fig" rid="F9">Map 9</xref></tp:nomenclature><tp:treatment-sec sec-type="Material examined"><title>Material examined.</title><p><bold>New Brunswick, Kent Co.</bold>, Kouchibouguac Nat. Park, 20.IX.1978, J, J. Miller (1 ♂, CNC). <bold>Madawaska Co.</bold>, Loon Lake, 236 m elev., <named-content xmlns:xlink="http://www.w3.org/1999/xlink" content-type="dwc:verbatimCoordinates" xlink:type="simple">47.7839°N, 68.3943°W</named-content>, 21.VII.2010, R. P. Webster, boreal forest, small lake surrounded by sedges, treading sedges and grasses near <italic>Myrica gale</italic> bushes into water (2, RWC). <bold>Restigouche Co.</bold>, Little Tobique River near Red Brook, <named-content xmlns:xlink="http://www.w3.org/1999/xlink" content-type="dwc:verbatimCoordinates" xlink:type="simple">47.4462°N, 67.0689°W</named-content>, 13.VI.2006, 24.V.2007, R. P. Webster, old growth eastern white cedar swamp, in moss and leaf litter near brook (1, RWC); MacFarlane Brook P.N.A, <named-content xmlns:xlink="http://www.w3.org/1999/xlink" content-type="dwc:verbatimCoordinates" xlink:type="simple">47.6018°N, 67.6263°W</named-content>, 25.V.2007, R. P. Webster, old growth eastern white cedar swamp, in moss near brook (3, NBM, RWC); Jacquet River Gorge P.N.A. <named-content xmlns:xlink="http://www.w3.org/1999/xlink" content-type="dwc:verbatimCoordinates" xlink:type="simple">47.8200°N, 66.0015°W</named-content>, 13.V.2010, R. P. Webster, under alders near brook in <italic><tp:taxon-name>Carex</tp:taxon-name></italic> marsh, in leaf litter and moss (1 ♀, NBM). <bold>Saint John Co.</bold>, Bains Corner, <named-content xmlns:xlink="http://www.w3.org/1999/xlink" content-type="dwc:verbatimCoordinates" xlink:type="simple">45.3223°N, 65.6663°W</named-content>, 26.V.2006, R. P. Webster, eastern white cedar swamp, in moss (wet) and leaf litter (1, RWC). <bold>Victoria Co.</bold>, 4.0 km NE of Black Brook, <named-content xmlns:xlink="http://www.w3.org/1999/xlink" content-type="dwc:verbatimCoordinates" xlink:type="simple">47.3755°N, 67.0100°W</named-content>, 27.VIII.2004, D. Sabine &amp; R. P. Webster, coll., calcareous eastern white cedar fen, in drainage ditch with sphagnum and sedges (1, RWC). <bold>York Co.</bold> Charters Settlement, <named-content xmlns:xlink="http://www.w3.org/1999/xlink" content-type="dwc:verbatimCoordinates" xlink:type="simple">45.8267°N, 66.7343°W</named-content>, 30.IV.2005, 23.V.2005, 21.V.2007, R. P. Webster, <italic><tp:taxon-name>Carex</tp:taxon-name></italic> marsh, treading <italic><tp:taxon-name>Carex</tp:taxon-name></italic> hummocks with sphagnum into water (1 ♂, 4 sex undetermined, NBM, RWC).</p><fig id="F9" position="float" orientation="portrait"><label>Map 9.</label><caption><p>Collection localities in New Brunswick, Canada of <italic><tp:taxon-name>Olophrum rotundicolle</tp:taxon-name></italic>.</p></caption><graphic xmlns:xlink="http://www.w3.org/1999/xlink" xlink:href="ZooKeys-186-007-g009.jpg" position="float" orientation="portrait" xlink:type="simple"/></fig></tp:treatment-sec><tp:treatment-sec sec-type="Collection and habitat data"><title>Collection and habitat data.</title><p>This Holarctic species has been collected from moss and <italic><tp:taxon-name>Carex</tp:taxon-name></italic> hummocks, along lake, stream, and bog margins, from floating debris on streams, and in moist <italic><tp:taxon-name>Salix</tp:taxon-name></italic> and <italic><tp:taxon-name>Alnus</tp:taxon-name></italic> spp. litter (<xref ref-type="bibr" rid="B11">Campbell 1983b</xref>). Most specimens from New Brunswick were collected from moss, sphagnum, and leaf litter in and near eastern white cedar swamps and in <italic><tp:taxon-name>Carex</tp:taxon-name></italic> marshes. Adults were collected by sifting moss and litter or treading <italic><tp:taxon-name>Carex</tp:taxon-name></italic> hummocks and vegetation into water. This species was collected during April, May, June, July, and August.</p></tp:treatment-sec><tp:treatment-sec sec-type="Distribution"><title>Distribution in Canada and Alaska.</title><p>AK, YT, NT, BC, AB, SK, MB, ON, QC, <bold>NB</bold>, NS, LB, NF (<xref ref-type="bibr" rid="B11">Campbell 1983b</xref>; CNC specimens).<!--PageBreak--></p></tp:treatment-sec><ref-list><ref id="B11"><mixed-citation xmlns:xlink="http://www.w3.org/1999/xlink" xlink:type="simple"><person-group><name name-style="western"><surname>Campbell</surname><given-names>JM</given-names></name></person-group> (<year>1983b</year>)<article-title> A revision of the North American Omaliinae (Coleoptera: Staphylinidae). The genus <italic>Olophrum</italic> Erichson.</article-title><source>The Canadian Entomologist </source><volume>115</volume>: <fpage>577</fpage>-<lpage>622</lpage>. doi: <ext-link ext-link-type="uri" xlink:href="http://dx.doi.org/10.4039/Ent115577-6" xlink:type="simple">10.4039/Ent115577-6</ext-link></mixed-citation></ref></ref-list></tp:taxon-treatment>
