# Supplementary material for: New Staphylinidae (Coleoptera) records with new collection data from New Brunswick, Canada: Omaliinae, Micropeplinae, Phloeocharinae, Olisthaerinae, and Habrocerinae
Source: Zookeys. 2012 Apr 26;(186):7–29. doi: 10.3897/zookeys.186.2495 (PMC3349190; doi:10.3897/zookeys.186.2495)
Supplement: XML Treatment for Porrhodites inflatus [file zookeys.186.2495-treatment10.xml]

<!DOCTYPE tp:taxon-treatment
  PUBLIC "-//TaxonX//DTD Taxonomic Treatment Publishing DTD v0 20100105//EN" "tax-treatment-NSO.dtd">
<tp:taxon-treatment xmlns:tp="http://www.plazi.org/taxpub"><tp:treatment-meta><mixed-citation publication-type="journal"><person-group><name><surname>Webster</surname><given-names>Reginald P.</given-names></name><name><surname>Sweeney</surname><given-names>Jon D.</given-names></name><name><surname>DeMerchant</surname><given-names>Ian</given-names></name></person-group><article-title>New Staphylinidae (Coleoptera) records with new collection data from New Brunswick, Canada: Omaliinae, Micropeplinae, Phloeocharinae, Olisthaerinae, and Habrocerinae</article-title><source>Zookeys</source><day>26</day><month>4</month><year>2012</year><volume>2012</volume><issue>186</issue><fpage>7</fpage><lpage>29</lpage><pub-id pub-id-type="doi">10.3897/zookeys.186.2495</pub-id></mixed-citation></tp:treatment-meta><tp:nomenclature><tp:taxon-name>
                            <tp:taxon-name-part taxon-name-part-type="genus">Porrhodites</tp:taxon-name-part>
                            <tp:taxon-name-part taxon-name-part-type="species">inflatus</tp:taxon-name-part>
                        <object-id xmlns:xlink="http://www.w3.org/1999/xlink" xlink:type="simple">http://species-id.net/wiki/Porrhodites_inflatus</object-id>
                        </tp:taxon-name><tp:taxon-authority>(Hatch, 1957)**</tp:taxon-authority><xref ref-type="fig" rid="F10">Map 10</xref></tp:nomenclature><tp:treatment-sec sec-type="Material examined"><title>Material examined.</title><p><bold>New Brunswick, York Co.</bold> Charters Settlement, <named-content xmlns:xlink="http://www.w3.org/1999/xlink" content-type="dwc:verbatimCoordinates" xlink:type="simple">45.8260°N, 66.7376°W</named-content>, 29.XI.2004, R. P. Webster, mixed forest, on surface of puddle on forest trail after heavy rain (17, NBM, RWC).</p><fig id="F10" position="float" orientation="portrait"><label>Map 10.</label><caption><p>Collection localities in New Brunswick, Canada of <italic><tp:taxon-name>Porrhodites inflatus</tp:taxon-name></italic>.</p></caption><graphic xmlns:xlink="http://www.w3.org/1999/xlink" xlink:href="ZooKeys-186-007-g010.jpg" position="float" orientation="portrait" xlink:type="simple"/></fig></tp:treatment-sec><tp:treatment-sec sec-type="Collection and habitat data"><title>Collection and habitat data.</title><p>This species is rarely collected, in part because it is primarily active in the late fall and early winter (<xref ref-type="bibr" rid="B13">Campbell 1984b</xref>). Adults have been found crawling on snow on a warm day in November and by sifting moss and plant debris in October and November (<xref ref-type="bibr" rid="B13">Campbell 1984b</xref>). The New Brunswick specimens were found floating on water on the surface of frozen puddles along a forest trail after a heavy rain the previous night that had melted a 10 cm deep snow cover. Presumably the adults were washed into the puddles by the heavy rain. The adults were collected in late November.</p></tp:treatment-sec><tp:treatment-sec sec-type="Distribution"><title>Distribution in Canada and Alaska.</title><p>BC, AB, ON, QC, <bold>NB</bold> (<xref ref-type="bibr" rid="B13">Campbell 1984b</xref>).</p></tp:treatment-sec><ref-list><ref id="B13"><mixed-citation xmlns:xlink="http://www.w3.org/1999/xlink" xlink:type="simple"><person-group><name name-style="western"><surname>Campbell</surname><given-names>JM</given-names></name></person-group> (<year>1984b</year>)<article-title> A revision of the North American species of the omaliine genera <italic>Porrhodites</italic> Kraatz and <italic>Orochares</italic> Kraatz (Coleoptera: Staphylinidae).</article-title><source>The Canadian Entomologist </source><volume>116</volume>: <fpage>1227</fpage>-<lpage>1249</lpage>. doi: <ext-link ext-link-type="uri" xlink:href="http://dx.doi.org/10.4039/Ent1161227-9" xlink:type="simple">10.4039/Ent1161227-9</ext-link></mixed-citation></ref></ref-list></tp:taxon-treatment>
