# Supplementary material for: New Staphylinidae (Coleoptera) records with new collection data from New Brunswick, Canada: Omaliinae, Micropeplinae, Phloeocharinae, Olisthaerinae, and Habrocerinae
Source: Zookeys. 2012 Apr 26;(186):7–29. doi: 10.3897/zookeys.186.2495 (PMC3349190; doi:10.3897/zookeys.186.2495)
Supplement: XML Treatment for Trigonodemus striatus [file zookeys.186.2495-treatment11.xml]

<!DOCTYPE tp:taxon-treatment
  PUBLIC "-//TaxonX//DTD Taxonomic Treatment Publishing DTD v0 20100105//EN" "tax-treatment-NSO.dtd">
<tp:taxon-treatment xmlns:tp="http://www.plazi.org/taxpub"><tp:treatment-meta><mixed-citation publication-type="journal"><person-group><name><surname>Webster</surname><given-names>Reginald P.</given-names></name><name><surname>Sweeney</surname><given-names>Jon D.</given-names></name><name><surname>DeMerchant</surname><given-names>Ian</given-names></name></person-group><article-title>New Staphylinidae (Coleoptera) records with new collection data from New Brunswick, Canada: Omaliinae, Micropeplinae, Phloeocharinae, Olisthaerinae, and Habrocerinae</article-title><source>Zookeys</source><day>26</day><month>4</month><year>2012</year><volume>2012</volume><issue>186</issue><fpage>7</fpage><lpage>29</lpage><pub-id pub-id-type="doi">10.3897/zookeys.186.2495</pub-id></mixed-citation></tp:treatment-meta><tp:nomenclature><tp:taxon-name>
                            <tp:taxon-name-part taxon-name-part-type="genus">Trigonodemus</tp:taxon-name-part>
                            <tp:taxon-name-part taxon-name-part-type="species">striatus</tp:taxon-name-part>
                        <object-id xmlns:xlink="http://www.w3.org/1999/xlink" xlink:type="simple">http://species-id.net/wiki/Trigonodemus_striatus</object-id>
                        </tp:taxon-name><tp:taxon-authority>LeConte, 1863</tp:taxon-authority><xref ref-type="fig" rid="F11">Map 11</xref></tp:nomenclature><tp:treatment-sec sec-type="Material examined"><title>Material examined.</title><p><bold>New Brunswick, Carleton Co.</bold>, Meduxnekeag Valley Nature Preserve, <named-content xmlns:xlink="http://www.w3.org/1999/xlink" content-type="dwc:verbatimCoordinates" xlink:type="simple">46.1897°N, 67.6710°W</named-content>, 26.IX.2007, 12.IX.2008, R. P. Webster, mature mixed forest (with many white pine), on <italic><tp:taxon-name>Pholiota</tp:taxon-name></italic> species at base of dead black cherry and base of dead <italic><tp:taxon-name>Populus</tp:taxon-name></italic> species (6, RWC). <bold>Charlotte Co.</bold>, near New River, <named-content xmlns:xlink="http://www.w3.org/1999/xlink" content-type="dwc:verbatimCoordinates" xlink:type="simple">45.2122°N, 66.6160°W</named-content>, 22.IX.2006, R. P. Webster, (old growth) eastern white cedar swamp, in gilled mushroom (<italic><tp:taxon-name>Pholiota</tp:taxon-name></italic> sp. on log) (1, RWC). <bold>Restigouche Co.</bold>, Dionne Brook P.N.A., <named-content xmlns:xlink="http://www.w3.org/1999/xlink" content-type="dwc:verbatimCoordinates" xlink:type="simple">47.9030°N, 68.3503°W</named-content>, 19.IX.2011, R. P. Webster, old-growth northern hardwood forest, in gilled mushroom (1, RWC).</p><fig id="F11" position="float" orientation="portrait"><label>Map 11.</label><caption><p>Collection localities in New Brunswick, Canada of <italic><tp:taxon-name>Trigonodemus striatus</tp:taxon-name></italic>.</p></caption><graphic xmlns:xlink="http://www.w3.org/1999/xlink" xlink:href="ZooKeys-186-007-g011.jpg" position="float" orientation="portrait" xlink:type="simple"/></fig></tp:treatment-sec><tp:treatment-sec sec-type="Collection and habitat data"><title>Collection and habitat data.</title><p>This is a fungicolous species occurring in various species of mushrooms (including <italic><tp:taxon-name>Russula</tp:taxon-name></italic> sp.), typically those growing on rotting wood (<xref ref-type="bibr" rid="B25">Smetana 1996</xref>). <xref ref-type="bibr" rid="B25">Smetana (1996)</xref> reported that numerous specimens were captured in flight intercept traps. All records from <xref ref-type="bibr" rid="B25">Smetana (1996)</xref> were from September and October. In New Brunswick, adults were collected during September on <italic><tp:taxon-name>Pholiota</tp:taxon-name></italic> sp. at the base of a dead black cherry (<italic><tp:taxon-name>Prunus serotina</tp:taxon-name></italic> Ehrh.), a dead <italic><tp:taxon-name>Populus</tp:taxon-name></italic> sp., and on a log. One individual was collected from a gilled mushroom on the forest floor. Adults were found in a mature mixed forest, an eastern white cedar swamp, and in an old-growth northern hardwood forest.</p></tp:treatment-sec><tp:treatment-sec sec-type="Distribution"><title>Distribution in Canada and Alaska.</title><p>ON, QC, <bold>NB</bold>, NS (<xref ref-type="bibr" rid="B25">Smetana 1996</xref>).</p></tp:treatment-sec><ref-list><ref id="B25"><mixed-citation xmlns:xlink="http://www.w3.org/1999/xlink" xlink:type="simple"><person-group><name name-style="western"><surname>Smetana</surname><given-names>A</given-names></name></person-group> (<year>1996</year>)<article-title> A review of the genus <italic>Trigonodemus</italic> LeConte, 1863, with descriptions of two new species from Asia (Coleoptera: Staphylinidae: Omaliinae).</article-title><source>Coleoptera, Schwanfelder Coleopterologische Mitteilungen </source><volume>19</volume>: <fpage>1</fpage>-<lpage>18</lpage>.</mixed-citation></ref></ref-list></tp:taxon-treatment>
