# Supplementary material for: New Staphylinidae (Coleoptera) records with new collection data from New Brunswick, Canada: Omaliinae, Micropeplinae, Phloeocharinae, Olisthaerinae, and Habrocerinae
Source: Zookeys. 2012 Apr 26;(186):7–29. doi: 10.3897/zookeys.186.2495 (PMC3349190; doi:10.3897/zookeys.186.2495)
Supplement: XML Treatment for Coryphium nigrum [file zookeys.186.2495-treatment12.xml]

<!DOCTYPE tp:taxon-treatment
  PUBLIC "-//TaxonX//DTD Taxonomic Treatment Publishing DTD v0 20100105//EN" "tax-treatment-NSO.dtd">
<tp:taxon-treatment xmlns:tp="http://www.plazi.org/taxpub"><tp:treatment-meta><mixed-citation publication-type="journal"><person-group><name><surname>Webster</surname><given-names>Reginald P.</given-names></name><name><surname>Sweeney</surname><given-names>Jon D.</given-names></name><name><surname>DeMerchant</surname><given-names>Ian</given-names></name></person-group><article-title>New Staphylinidae (Coleoptera) records with new collection data from New Brunswick, Canada: Omaliinae, Micropeplinae, Phloeocharinae, Olisthaerinae, and Habrocerinae</article-title><source>Zookeys</source><day>26</day><month>4</month><year>2012</year><volume>2012</volume><issue>186</issue><fpage>7</fpage><lpage>29</lpage><pub-id pub-id-type="doi">10.3897/zookeys.186.2495</pub-id></mixed-citation></tp:treatment-meta><tp:nomenclature><tp:taxon-name>
                            <tp:taxon-name-part taxon-name-part-type="genus">Coryphium</tp:taxon-name-part>
                            <tp:taxon-name-part taxon-name-part-type="species">nigrum</tp:taxon-name-part>
                        <object-id xmlns:xlink="http://www.w3.org/1999/xlink" xlink:type="simple">http://species-id.net/wiki/Coryphium_nigrum</object-id>
                        </tp:taxon-name><tp:taxon-authority>Campbell, 1978</tp:taxon-authority><xref ref-type="fig" rid="F12">Map 12</xref></tp:nomenclature><tp:treatment-sec sec-type="Material examined"><title>Material examined. </title><p><bold>New Brunswick, Albert Co.</bold>, Caledonia Gorge P.N.A., at Canada Creek, <named-content xmlns:xlink="http://www.w3.org/1999/xlink" content-type="dwc:verbatimCoordinates" xlink:type="simple">45.7808°N, 64.7775°W</named-content>, 4.VII.2011, R. P. Webster, cold, clear, and shaded rocky brook in mixed forest, in saturated moss (1, NBM); Caledonia Gorge P.N.A. at Caledonia Creek, <named-content xmlns:xlink="http://www.w3.org/1999/xlink" content-type="dwc:verbatimCoordinates" xlink:type="simple">45.7935°N, 64.7760°W</named-content>, 1.VII.2011, R. P. Webster, shaded, rocky, cold, clear brook, splashing gravel (2, NBM). <bold>Carleton Co.</bold>, Meduxnekeag Valley Nature Preserve, <named-content xmlns:xlink="http://www.w3.org/1999/xlink" content-type="dwc:verbatimCoordinates" xlink:type="simple">46.1895°N, 67.6704°W</named-content>, 13.VI.2010, 18.VI.2010, R. P. Webster, hardwood forest, margin of cold shaded spring-fed brook, splashing gravel, sand and clay mix (4 ♂, 3 ♀, NBM, RWC). <bold>Madawaska Co.</bold>, Gagné Brook at First Lake, <named-content xmlns:xlink="http://www.w3.org/1999/xlink" content-type="dwc:verbatimCoordinates" xlink:type="simple">47.6077°N, 68.2534°W</named-content>, 23.VI.2010, M. Turgeon &amp; R. Webster, northern hardwood forest, shaded brook among gravel on gravel bar, splashing and turning pebbles (1 ♂, 1 ♀, RWC); Jalbert Brook, 262 m elev., <named-content xmlns:xlink="http://www.w3.org/1999/xlink" content-type="dwc:verbatimCoordinates" xlink:type="simple">47.6470°N, 68.3026°W</named-content>, 23.VI.2010, R. P. Webster, old growth mixed forest, shaded brook, in gravel on gravel bar (3 ♂, 4 ♀, NBM, RWC).</p><fig id="F12" position="float" orientation="portrait"><label>Map 12.</label><caption><p>Collection localities in New Brunswick, Canada of <italic><tp:taxon-name>Coryphium nigrum</tp:taxon-name></italic>.</p></caption><graphic xmlns:xlink="http://www.w3.org/1999/xlink" xlink:href="ZooKeys-186-007-g012.jpg" position="float" orientation="portrait" xlink:type="simple"/></fig></tp:treatment-sec><tp:treatment-sec sec-type="Collection and habitat data"><title>Collection and habitat data.</title><p>In New Brunswick, <italic><tp:taxon-name>Coryphium nigrum</tp:taxon-name></italic> was found on margins of heavily shaded brooks, usually on a gravel, sand, and clay mix. One teneral individual was collected from saturated moss on a rock in a brook. Adults were collected either by turning pebbles and gravel or more easily by lightly splashing the brook margin. Adults were collected after they moved to the tops of the pebbles, but were often difficult to see due to the low light levels of the habitat. Nothing was previously known about the biology of this species other than that adults were collected in late March through May and in September (<xref ref-type="bibr" rid="B7">Campbell 1978</xref>). <xref ref-type="bibr" rid="B7">Campbell (1978)</xref> suggested that adults were probably most active during spring or even late winter like other members of the tribe. In New Brunswick, adults were collected from mid to late June and early July, and were common at this time.</p></tp:treatment-sec><tp:treatment-sec sec-type="Distribution"><title>Distribution in Canada and Alaska. </title><p>QC, <bold>NB</bold>, NS (<xref ref-type="bibr" rid="B14">Campbell and Davies 1991</xref>; CNC specimens).</p></tp:treatment-sec><ref-list><ref id="B7"><mixed-citation xmlns:xlink="http://www.w3.org/1999/xlink" xlink:type="simple"><person-group><name name-style="western"><surname>Campbell</surname><given-names>JM</given-names></name></person-group> (<year>1978</year>)<article-title> A revision of the North American Omaliinae (Coleoptera: Staphylinidae) 1. The Genera <italic>Haida</italic> Keen, <italic>Pseudohaida</italic> Hatch, and <italic>Eudectoides</italic> New Genus. 2.</article-title><source>The Tribe Coryphiini Memoirs of the Entomological Society of Canada </source><volume>106</volume>: <fpage>1</fpage>-<lpage>87</lpage>.</mixed-citation></ref><ref id="B14"><mixed-citation xmlns:xlink="http://www.w3.org/1999/xlink" xlink:type="simple"><person-group><name name-style="western"><surname>Campbell</surname><given-names>JM</given-names></name><name name-style="western"><surname>Davies</surname><given-names>A</given-names></name></person-group> (<year>1991</year>)<source> Family Staphylinidae rove beetles. [pp. 86–124] In: Bousquet Y (Ed) Checklist of beetles of Canada and Alaska. Research Branch Agriculture Canada Publication 1861/E, 430 pp.</source></mixed-citation></ref></ref-list></tp:taxon-treatment>
