# Supplementary material for: New Staphylinidae (Coleoptera) records with new collection data from New Brunswick, Canada: Omaliinae, Micropeplinae, Phloeocharinae, Olisthaerinae, and Habrocerinae
Source: Zookeys. 2012 Apr 26;(186):7–29. doi: 10.3897/zookeys.186.2495 (PMC3349190; doi:10.3897/zookeys.186.2495)
Supplement: XML Treatment for Micropeplus browni [file zookeys.186.2495-treatment13.xml]

<!DOCTYPE tp:taxon-treatment
  PUBLIC "-//TaxonX//DTD Taxonomic Treatment Publishing DTD v0 20100105//EN" "tax-treatment-NSO.dtd">
<tp:taxon-treatment xmlns:tp="http://www.plazi.org/taxpub"><tp:treatment-meta><mixed-citation publication-type="journal"><person-group><name><surname>Webster</surname><given-names>Reginald P.</given-names></name><name><surname>Sweeney</surname><given-names>Jon D.</given-names></name><name><surname>DeMerchant</surname><given-names>Ian</given-names></name></person-group><article-title>New Staphylinidae (Coleoptera) records with new collection data from New Brunswick, Canada: Omaliinae, Micropeplinae, Phloeocharinae, Olisthaerinae, and Habrocerinae</article-title><source>Zookeys</source><day>26</day><month>4</month><year>2012</year><volume>2012</volume><issue>186</issue><fpage>7</fpage><lpage>29</lpage><pub-id pub-id-type="doi">10.3897/zookeys.186.2495</pub-id></mixed-citation></tp:treatment-meta><tp:nomenclature><tp:taxon-name>
                            <tp:taxon-name-part taxon-name-part-type="genus">Micropeplus</tp:taxon-name-part>
                            <tp:taxon-name-part taxon-name-part-type="species">browni</tp:taxon-name-part>
                        <object-id xmlns:xlink="http://www.w3.org/1999/xlink" xlink:type="simple">http://species-id.net/wiki/Micropeplus_browni</object-id>
                        </tp:taxon-name><tp:taxon-authority>Campbell, 1968**</tp:taxon-authority><xref ref-type="fig" rid="F13">Map 13</xref></tp:nomenclature><tp:treatment-sec sec-type="Material examined"><title>Material examined.</title><p><bold>New Brunswick,</bold> Charters Settlement, <named-content xmlns:xlink="http://www.w3.org/1999/xlink" content-type="dwc:verbatimCoordinates" xlink:type="simple">45.8395°N, 66.7391°W</named-content>, 10.V.2007, R. P. Webster, mixed forest, u.v. light (1, RWC).</p><fig id="F13" position="float" orientation="portrait"><label>Map 13. </label><caption><p>Collection localities in New Brunswick, Canada of <italic><tp:taxon-name>Micropeplus browni</tp:taxon-name></italic></p></caption><graphic xmlns:xlink="http://www.w3.org/1999/xlink" xlink:href="ZooKeys-186-007-g013.jpg" position="float" orientation="portrait" xlink:type="simple"/></fig></tp:treatment-sec><tp:treatment-sec sec-type="Collection and habitat data"><title>Collection and habitat data.</title><p><xref ref-type="bibr" rid="B4">Campbell (1968)</xref> reported that most specimens of this species were collected from beaver (<italic><tp:taxon-name>Castor canadensis</tp:taxon-name></italic> Kuhl) lodges, but three individuals were taken from an animal nest under a log. The specimen from New Brunswick was collected during May at an ultraviolet light near a mixed forest.</p></tp:treatment-sec><tp:treatment-sec sec-type="Distribution"><title>Distribution in Canada and Alaska.</title><p>ON, QC, <bold>NB</bold> (<xref ref-type="bibr" rid="B4">Campbell 1968</xref>; <xref ref-type="bibr" rid="B14">Campbell and Davies 1991</xref>)</p></tp:treatment-sec><ref-list><ref id="B4"><mixed-citation xmlns:xlink="http://www.w3.org/1999/xlink" xlink:type="simple"><person-group><name name-style="western"><surname>Campbell</surname><given-names>JM</given-names></name></person-group> (<year>1968</year>)<article-title> A revision of the New World Micropeplinae (Coleoptera: Staphylinidae) with a rearrangement of the world species.</article-title><source>The Canadian Entomologist </source><volume>100</volume>: <fpage>225</fpage>-<lpage>267</lpage>. doi: <ext-link ext-link-type="uri" xlink:href="http://dx.doi.org/10.4039/Ent100225-3" xlink:type="simple">10.4039/Ent100225-3</ext-link></mixed-citation></ref><ref id="B14"><mixed-citation xmlns:xlink="http://www.w3.org/1999/xlink" xlink:type="simple"><person-group><name name-style="western"><surname>Campbell</surname><given-names>JM</given-names></name><name name-style="western"><surname>Davies</surname><given-names>A</given-names></name></person-group> (<year>1991</year>)<source> Family Staphylinidae rove beetles. [pp. 86–124] In: Bousquet Y (Ed) Checklist of beetles of Canada and Alaska. Research Branch Agriculture Canada Publication 1861/E, 430 pp.</source></mixed-citation></ref></ref-list></tp:taxon-treatment>
