# Supplementary material for: New Staphylinidae (Coleoptera) records with new collection data from New Brunswick, Canada: Omaliinae, Micropeplinae, Phloeocharinae, Olisthaerinae, and Habrocerinae
Source: Zookeys. 2012 Apr 26;(186):7–29. doi: 10.3897/zookeys.186.2495 (PMC3349190; doi:10.3897/zookeys.186.2495)
Supplement: XML Treatment for Micropeplus laticollis [file zookeys.186.2495-treatment14.xml]

<!DOCTYPE tp:taxon-treatment
  PUBLIC "-//TaxonX//DTD Taxonomic Treatment Publishing DTD v0 20100105//EN" "tax-treatment-NSO.dtd">
<tp:taxon-treatment xmlns:tp="http://www.plazi.org/taxpub"><tp:treatment-meta><mixed-citation publication-type="journal"><person-group><name><surname>Webster</surname><given-names>Reginald P.</given-names></name><name><surname>Sweeney</surname><given-names>Jon D.</given-names></name><name><surname>DeMerchant</surname><given-names>Ian</given-names></name></person-group><article-title>New Staphylinidae (Coleoptera) records with new collection data from New Brunswick, Canada: Omaliinae, Micropeplinae, Phloeocharinae, Olisthaerinae, and Habrocerinae</article-title><source>Zookeys</source><day>26</day><month>4</month><year>2012</year><volume>2012</volume><issue>186</issue><fpage>7</fpage><lpage>29</lpage><pub-id pub-id-type="doi">10.3897/zookeys.186.2495</pub-id></mixed-citation></tp:treatment-meta><tp:nomenclature><tp:taxon-name>
                            <tp:taxon-name-part taxon-name-part-type="genus">Micropeplus</tp:taxon-name-part>
                            <tp:taxon-name-part taxon-name-part-type="species">laticollis</tp:taxon-name-part>
                        <object-id xmlns:xlink="http://www.w3.org/1999/xlink" xlink:type="simple">http://species-id.net/wiki/Micropeplus_laticollis</object-id>
                        </tp:taxon-name><tp:taxon-authority>Mäklin, 1853**</tp:taxon-authority><xref ref-type="fig" rid="F14">Map 14</xref></tp:nomenclature><tp:treatment-sec sec-type="Material examined"><title>Material examined.</title><p><bold>New Brunswick, Restigouche Co.</bold>, Dionne Brook P.N.A., <named-content xmlns:xlink="http://www.w3.org/1999/xlink" content-type="dwc:verbatimCoordinates" xlink:type="simple">47.9064°N, 68.3441°W</named-content>, 31.V–15.VI.2011, 15–27.VI.2011, 27.VI–14.VII.2011, 9–23.VIII.2011, M. Roy &amp; V. Webster, old-growth white spruce and balsam fir forest, Lindgren funnel traps (17, AFC, NBM, RWC).</p><fig id="F14" position="float" orientation="portrait"><label>Map 14.</label><caption><p>Collection localities in New Brunswick, Canada of <italic><tp:taxon-name>Micropeplus laticollis</tp:taxon-name></italic>.</p></caption><graphic xmlns:xlink="http://www.w3.org/1999/xlink" xlink:href="ZooKeys-186-007-g014.jpg" position="float" orientation="portrait" xlink:type="simple"/></fig></tp:treatment-sec><tp:treatment-sec sec-type="Collection and habitat data"><title>Collection and habitat data.</title><p>Adults have been taken in Berlese samples of conifer (various species) duff, a red squirrel (<italic><tp:taxon-name>Tamiasciurus hudsonicus</tp:taxon-name></italic> Erxl.) midden, and nests of Canada Jay (<italic><tp:taxon-name>Perisoreus canadensis captitalis</tp:taxon-name></italic> Baird) (<xref ref-type="bibr" rid="B4">Campbell 1968</xref>). A number of specimens were collected from <italic><tp:taxon-name>Salix</tp:taxon-name></italic>, <italic><tp:taxon-name>Alnus</tp:taxon-name></italic>, and other deciduous litter near streams (<xref ref-type="bibr" rid="B6">Campbell 1973b</xref>). Adults from New Brunswick were captured in Lindgren funnel traps deployed in an old-growth white spruce and balsam fir forest (boreal forest). Adults were captured during June, July, and August.</p></tp:treatment-sec><tp:treatment-sec sec-type="Distribution"><title>Distribution in Canada and Alaska.</title><p>AK, YK, BC, AB, SK<bold>, MB,</bold> ON, QC, <bold>NB</bold> (<xref ref-type="bibr" rid="B4">Campbell 1968</xref>, <xref ref-type="bibr" rid="B6">1973b</xref>, <xref ref-type="bibr" rid="B8">1979</xref>; CNC specimens).</p></tp:treatment-sec><ref-list><ref id="B4"><mixed-citation xmlns:xlink="http://www.w3.org/1999/xlink" xlink:type="simple"><person-group><name name-style="western"><surname>Campbell</surname><given-names>JM</given-names></name></person-group> (<year>1968</year>)<article-title> A revision of the New World Micropeplinae (Coleoptera: Staphylinidae) with a rearrangement of the world species.</article-title><source>The Canadian Entomologist </source><volume>100</volume>: <fpage>225</fpage>-<lpage>267</lpage>. doi: <ext-link ext-link-type="uri" xlink:href="http://dx.doi.org/10.4039/Ent100225-3" xlink:type="simple">10.4039/Ent100225-3</ext-link></mixed-citation></ref><ref id="B6"><mixed-citation xmlns:xlink="http://www.w3.org/1999/xlink" xlink:type="simple"><person-group><name name-style="western"><surname>Campbell</surname><given-names>JM</given-names></name></person-group> (<year>1973b</year>)<article-title> New species and records of New World Micropeplinae (Coleoptera: Staphylinidae).</article-title><source>The Canadian Entomologist </source><volume>105</volume>: <fpage>569</fpage>-<lpage>576</lpage>. doi: <ext-link ext-link-type="uri" xlink:href="http://dx.doi.org/10.4039/Ent105569-4" xlink:type="simple">10.4039/Ent105569-4</ext-link></mixed-citation></ref><ref id="B8"><mixed-citation xmlns:xlink="http://www.w3.org/1999/xlink" xlink:type="simple"><person-group><name name-style="western"><surname>Campbell</surname><given-names>JM</given-names></name></person-group> (<year>1979</year>)<article-title> [1978] New species and records of New World Micropeplidae (Coleoptera). II.</article-title><source>The Canadian Entomologist </source><volume>110</volume>: <fpage>1247</fpage>-<lpage>1258</lpage>. doi: <ext-link ext-link-type="uri" xlink:href="http://dx.doi.org/10.4039/Ent1101247-12" xlink:type="simple">10.4039/Ent1101247-12</ext-link></mixed-citation></ref></ref-list></tp:taxon-treatment>
