# Supplementary material for: New Staphylinidae (Coleoptera) records with new collection data from New Brunswick, Canada: Omaliinae, Micropeplinae, Phloeocharinae, Olisthaerinae, and Habrocerinae
Source: Zookeys. 2012 Apr 26;(186):7–29. doi: 10.3897/zookeys.186.2495 (PMC3349190; doi:10.3897/zookeys.186.2495)
Supplement: XML Treatment for Olisthaerus substriatus [file zookeys.186.2495-treatment16.xml]

<!DOCTYPE tp:taxon-treatment
  PUBLIC "-//TaxonX//DTD Taxonomic Treatment Publishing DTD v0 20100105//EN" "tax-treatment-NSO.dtd">
<tp:taxon-treatment xmlns:tp="http://www.plazi.org/taxpub"><tp:treatment-meta><mixed-citation publication-type="journal"><person-group><name><surname>Webster</surname><given-names>Reginald P.</given-names></name><name><surname>Sweeney</surname><given-names>Jon D.</given-names></name><name><surname>DeMerchant</surname><given-names>Ian</given-names></name></person-group><article-title>New Staphylinidae (Coleoptera) records with new collection data from New Brunswick, Canada: Omaliinae, Micropeplinae, Phloeocharinae, Olisthaerinae, and Habrocerinae</article-title><source>Zookeys</source><day>26</day><month>4</month><year>2012</year><volume>2012</volume><issue>186</issue><fpage>7</fpage><lpage>29</lpage><pub-id pub-id-type="doi">10.3897/zookeys.186.2495</pub-id></mixed-citation></tp:treatment-meta><tp:nomenclature><tp:taxon-name>
                            <tp:taxon-name-part taxon-name-part-type="genus">Olisthaerus</tp:taxon-name-part>
                            <tp:taxon-name-part taxon-name-part-type="species">substriatus</tp:taxon-name-part>
                        <object-id xmlns:xlink="http://www.w3.org/1999/xlink" xlink:type="simple">http://species-id.net/wiki/Olisthaerus_substriatus</object-id>
                        </tp:taxon-name><tp:taxon-authority>(Paykull, 1790)**</tp:taxon-authority><xref ref-type="fig" rid="F16">Map 16</xref></tp:nomenclature><tp:treatment-sec sec-type="Material examined"><title>Material examined.</title><p><bold>New Brunswick, Restigouche Co.</bold>, Little Tobique River near Red Brook, <named-content xmlns:xlink="http://www.w3.org/1999/xlink" content-type="dwc:verbatimCoordinates" xlink:type="simple">47.4462°N, 67.0689°W</named-content>, 24.V.2007, R. P. Webster, old growth eastern white cedar swamp, under bark of large fallen spruce (9, NBM, RWC); MacFarlane Brook P.N.A, <named-content xmlns:xlink="http://www.w3.org/1999/xlink" content-type="dwc:verbatimCoordinates" xlink:type="simple">47.6018°N, 67.6263°W</named-content>, 25.V.2007, R. P. Webster, old growth eastern white cedar swamp, under bark of large fallen spruce (1, RWC); Berry Brook P.N.A, <named-content xmlns:xlink="http://www.w3.org/1999/xlink" content-type="dwc:verbatimCoordinates" xlink:type="simple">47.8134°N, 66.7579°W</named-content>, 26.V.2007, R. P. Webster, old growth eastern white cedar swamp, under bark of large fallen spruce (2 ♂, NBM, RWC). <bold>York Co.</bold>, 15 km W of Tracy off Rt. 645, <named-content xmlns:xlink="http://www.w3.org/1999/xlink" content-type="dwc:verbatimCoordinates" xlink:type="simple">45.6837°N, 66.8809°W</named-content>, 10.VI.2007, R. P. Webster, old red pine forest, underside of red pine log under bark (1, RWC); 15 km W of Tracy off Rt. 645, <named-content xmlns:xlink="http://www.w3.org/1999/xlink" content-type="dwc:verbatimCoordinates" xlink:type="simple">45.6848°N, 66.8821°W</named-content>, 29.VII–4.VIII.2009, R. Webster &amp; M.-A. Giguère, old red pine forest, Lindgren funnel trap (1, AFC); same locality and habitat data but 10–26.V.2010, R. Webster &amp; C. MacKay, Lindgren funnel trap (1, AFC).</p><fig id="F16" position="float" orientation="portrait"><label>Map 16.</label><caption><p>Collection localities in New Brunswick, Canada of <italic><tp:taxon-name>Olisthaerus substriatus</tp:taxon-name></italic>.</p></caption><graphic xmlns:xlink="http://www.w3.org/1999/xlink" xlink:href="ZooKeys-186-007-g016.jpg" position="float" orientation="portrait" xlink:type="simple"/></fig></tp:treatment-sec><tp:treatment-sec sec-type="Collection and habitat data"><title>Collection and habitat data.</title><p>This species typically occurs under bark of dead conifers (<xref ref-type="bibr" rid="B23">Newton et al. 2000</xref>), the same habitat from which most New Brunswick specimens were collected. Adults were collected from under bark of large fallen spruce and under bark on the underside of a large red pine log. Two adults were captured in Lindgren funnel traps in an old-growth red pine forest. Adults were collected during May, June, July, and August.</p></tp:treatment-sec><tp:treatment-sec sec-type="Distribution"><title>Distribution in Canada and Alaska.</title><p>YT, NT, AB, SK, ON, QC, <bold>NB</bold> (<xref ref-type="bibr" rid="B14">Campbell and Davies 1991</xref>; CNC specimens). This species and subfamily is newly reported for the Maritime provinces.</p></tp:treatment-sec><ref-list><ref id="B23"><mixed-citation xmlns:xlink="http://www.w3.org/1999/xlink" xlink:type="simple"><person-group><name name-style="western"><surname>Newton</surname><given-names>AF</given-names></name><name name-style="western"><surname>Thayer</surname><given-names>MK</given-names></name><name name-style="western"><surname>Ashe</surname><given-names>JS</given-names></name><name name-style="western"><surname>Chandler</surname><given-names>DS</given-names></name></person-group> (<year>2000</year>)<source> [2001] Family 22. Staphylinidae Latreille, 1802. In: Arnett RH, Thomas MC (Eds) American Beetles. Volume 1. Archostemata, Myxophaga, Adephaga, Polyphaga. CRC Press, Boca Raton, Florida, xv + 272–418.</source></mixed-citation></ref><ref id="B14"><mixed-citation xmlns:xlink="http://www.w3.org/1999/xlink" xlink:type="simple"><person-group><name name-style="western"><surname>Campbell</surname><given-names>JM</given-names></name><name name-style="western"><surname>Davies</surname><given-names>A</given-names></name></person-group> (<year>1991</year>)<source> Family Staphylinidae rove beetles. [pp. 86–124] In: Bousquet Y (Ed) Checklist of beetles of Canada and Alaska. Research Branch Agriculture Canada Publication 1861/E, 430 pp.</source></mixed-citation></ref></ref-list></tp:taxon-treatment>
