# Supplementary material for: New Staphylinidae (Coleoptera) records with new collection data from New Brunswick, Canada: Omaliinae, Micropeplinae, Phloeocharinae, Olisthaerinae, and Habrocerinae
Source: Zookeys. 2012 Apr 26;(186):7–29. doi: 10.3897/zookeys.186.2495 (PMC3349190; doi:10.3897/zookeys.186.2495)
Supplement: XML Treatment for Habrocerus capillaricornis [file zookeys.186.2495-treatment17.xml]

<!DOCTYPE tp:taxon-treatment
  PUBLIC "-//TaxonX//DTD Taxonomic Treatment Publishing DTD v0 20100105//EN" "tax-treatment-NSO.dtd">
<tp:taxon-treatment xmlns:tp="http://www.plazi.org/taxpub"><tp:treatment-meta><mixed-citation publication-type="journal"><person-group><name><surname>Webster</surname><given-names>Reginald P.</given-names></name><name><surname>Sweeney</surname><given-names>Jon D.</given-names></name><name><surname>DeMerchant</surname><given-names>Ian</given-names></name></person-group><article-title>New Staphylinidae (Coleoptera) records with new collection data from New Brunswick, Canada: Omaliinae, Micropeplinae, Phloeocharinae, Olisthaerinae, and Habrocerinae</article-title><source>Zookeys</source><day>26</day><month>4</month><year>2012</year><volume>2012</volume><issue>186</issue><fpage>7</fpage><lpage>29</lpage><pub-id pub-id-type="doi">10.3897/zookeys.186.2495</pub-id></mixed-citation></tp:treatment-meta><tp:nomenclature><tp:taxon-name>
                            <tp:taxon-name-part taxon-name-part-type="genus">Habrocerus</tp:taxon-name-part>
                            <tp:taxon-name-part taxon-name-part-type="species">capillaricornis</tp:taxon-name-part>
                        <object-id xmlns:xlink="http://www.w3.org/1999/xlink" xlink:type="simple">http://species-id.net/wiki/Habrocerus_capillaricornis</object-id>
                        </tp:taxon-name><tp:taxon-authority>(Gravenhorst, 1806)</tp:taxon-authority><xref ref-type="fig" rid="F17">Map 17</xref></tp:nomenclature><tp:treatment-sec sec-type="Material examined"><title>Material examined.</title><p><bold>New Brunswick, Carleton Co.</bold>, Jackson Falls, Bell Forest, <named-content xmlns:xlink="http://www.w3.org/1999/xlink" content-type="dwc:verbatimCoordinates" xlink:type="simple">46.2200°N, 67.7231°W</named-content>, 12.VII.2006, R. P. Webster, mature hardwood forest, u.v. light (1, RWC). <bold>York Co.</bold>, Charters Settlement, <named-content xmlns:xlink="http://www.w3.org/1999/xlink" content-type="dwc:verbatimCoordinates" xlink:type="simple">45.8188°N, 66.7460°W</named-content>, 15.VIII.2004, R. P. Webster, mixed forest, in decaying fungi (1, NBM); same locality but <named-content xmlns:xlink="http://www.w3.org/1999/xlink" content-type="dwc:verbatimCoordinates" xlink:type="simple">45.8340°N, 66.7450°W</named-content>, 27.IV.2005, R. P. Webster, mixed forest, in woodpile, under bark of spruce (1, NBM); same locality but <named-content xmlns:xlink="http://www.w3.org/1999/xlink" content-type="dwc:verbatimCoordinates" xlink:type="simple">45.8395°N, 66.7391°W</named-content>, 5.VIII.2006, 22.VIII.2006, R. P. Webster, mixed forest, in pile of decaying leaves (7 (many other individuals were observed), RWC); New Maryland, U.N.B. Woodlot, <named-content xmlns:xlink="http://www.w3.org/1999/xlink" content-type="dwc:verbatimCoordinates" xlink:type="simple">45.9116°N, 66.6698°W</named-content>, 26.V.2008, R. Webster, G. Forbes, &amp; M.-A. Giguère, abandoned beaver lodge occupied by muskrats, in wall of lodge (1, NBM).</p><fig id="F17" position="float" orientation="portrait"><label>Map 17.</label><caption><p>Collection localities in New Brunswick, Canada of <italic><tp:taxon-name>Habrocerus capillaricornis</tp:taxon-name></italic>.</p></caption><graphic xmlns:xlink="http://www.w3.org/1999/xlink" xlink:href="ZooKeys-186-007-g017.jpg" position="float" orientation="portrait" xlink:type="simple"/></fig></tp:treatment-sec><tp:treatment-sec sec-type="Collection and habitat data"><title>Collection and habitat data.</title><p><italic><tp:taxon-name>Habrocerus capillaricornis</tp:taxon-name></italic> has been reported from forested areas under bark, in litter, in fungi (<xref ref-type="bibr" rid="B1">Assing and Wunderle 1995</xref>) and from compost (Brunke et al. 2011). In New Brunswick, this adventive species was common among decaying leaves in a pile of leaves made the previous year. Other adults were observed among a pile of decaying corncobs and cornhusks nearby and from compost (Webster, unpublished data). Adults were also found under bark of spruce in a woodpile, in decaying fungi, in the wall of a beaver lodge and at a black-light trap. Adults were collected during April, May, July, and August.</p></tp:treatment-sec><tp:treatment-sec sec-type="Distribution"><title>Distribution in Canada and Alaska.</title><p>BC, MB, ON, QC, <bold>NB</bold>, NS, NF (<xref ref-type="bibr" rid="B14">Campbell and Davies 1991</xref>; <xref ref-type="bibr" rid="B22">Majka and Klimaszewski 2008</xref>; CNC specimens).</p></tp:treatment-sec><ref-list><ref id="B1"><mixed-citation xmlns:xlink="http://www.w3.org/1999/xlink" xlink:type="simple"><person-group><name name-style="western"><surname>Assing</surname><given-names>V</given-names></name><name name-style="western"><surname>Wunderle</surname><given-names>P</given-names></name></person-group> (<year>1995</year>)<article-title> A revision of the species of the subfamily Habrocerinae (Coleoptera: Staphylinidae) of the world.</article-title><source>Revue Suisse de Zoologie </source><volume>102</volume>: <fpage>307</fpage>-<lpage>359</lpage>.</mixed-citation></ref><ref id="B14"><mixed-citation xmlns:xlink="http://www.w3.org/1999/xlink" xlink:type="simple"><person-group><name name-style="western"><surname>Campbell</surname><given-names>JM</given-names></name><name name-style="western"><surname>Davies</surname><given-names>A</given-names></name></person-group> (<year>1991</year>)<source> Family Staphylinidae rove beetles. [pp. 86–124] In: Bousquet Y (Ed) Checklist of beetles of Canada and Alaska. Research Branch Agriculture Canada Publication 1861/E, 430 pp.</source></mixed-citation></ref><ref id="B22"><mixed-citation xmlns:xlink="http://www.w3.org/1999/xlink" xlink:type="simple"><person-group><name name-style="western"><surname>Majka</surname><given-names>CG</given-names></name><name name-style="western"><surname>Klimaszewski</surname><given-names>J</given-names></name></person-group> (<year>2008</year>)<article-title> Introduced Staphylinidae (Coleoptera) in the Maritime provinces of Canada.</article-title><source>The Canadian Entomologist </source><volume>140</volume>: <fpage>48</fpage>-<lpage>72</lpage>. doi: <ext-link ext-link-type="uri" xlink:href="http://dx.doi.org/10.4039/n06-099" xlink:type="simple">10.4039/n06-099</ext-link></mixed-citation></ref></ref-list></tp:taxon-treatment>
