# Supplementary material for: New Staphylinidae (Coleoptera) records with new collection data from New Brunswick, Canada: Omaliinae, Micropeplinae, Phloeocharinae, Olisthaerinae, and Habrocerinae
Source: Zookeys. 2012 Apr 26;(186):7–29. doi: 10.3897/zookeys.186.2495 (PMC3349190; doi:10.3897/zookeys.186.2495)
Supplement: XML Treatment for Habrocerus schwarzi [file zookeys.186.2495-treatment18.xml]

<!DOCTYPE tp:taxon-treatment
  PUBLIC "-//TaxonX//DTD Taxonomic Treatment Publishing DTD v0 20100105//EN" "tax-treatment-NSO.dtd">
<tp:taxon-treatment xmlns:tp="http://www.plazi.org/taxpub"><tp:treatment-meta><mixed-citation publication-type="journal"><person-group><name><surname>Webster</surname><given-names>Reginald P.</given-names></name><name><surname>Sweeney</surname><given-names>Jon D.</given-names></name><name><surname>DeMerchant</surname><given-names>Ian</given-names></name></person-group><article-title>New Staphylinidae (Coleoptera) records with new collection data from New Brunswick, Canada: Omaliinae, Micropeplinae, Phloeocharinae, Olisthaerinae, and Habrocerinae</article-title><source>Zookeys</source><day>26</day><month>4</month><year>2012</year><volume>2012</volume><issue>186</issue><fpage>7</fpage><lpage>29</lpage><pub-id pub-id-type="doi">10.3897/zookeys.186.2495</pub-id></mixed-citation></tp:treatment-meta><tp:nomenclature><tp:taxon-name>
                            <tp:taxon-name-part taxon-name-part-type="genus">Habrocerus</tp:taxon-name-part>
                            <tp:taxon-name-part taxon-name-part-type="species">schwarzi</tp:taxon-name-part>
                        <object-id xmlns:xlink="http://www.w3.org/1999/xlink" xlink:type="simple">http://species-id.net/wiki/Habrocerus_schwarzi</object-id>
                        </tp:taxon-name><tp:taxon-authority>Horn, 1877**</tp:taxon-authority><xref ref-type="fig" rid="F18">Map 18</xref></tp:nomenclature><tp:treatment-sec sec-type="Material examined"><title>Material examined.</title><p><bold>New Brunswick, Restigouche Co.</bold>, Jacquet River Gorge P.N.A., <named-content xmlns:xlink="http://www.w3.org/1999/xlink" content-type="dwc:verbatimCoordinates" xlink:type="simple">47.8160°N, 66.0083°W</named-content>, 14.VIII.2010, R. P. Webster, old eastern white cedar forest, in decaying mushrooms (2 ♂, NBM, RWC). <bold>York Co.</bold>, Canterbury, near Browns Mountain Fen, <named-content xmlns:xlink="http://www.w3.org/1999/xlink" content-type="dwc:verbatimCoordinates" xlink:type="simple">45.8954°N, 67.6307°W</named-content>, 7.IX.2007, R. P. Webster, mixed forest along forest trail, in decaying gilled mushrooms (1 ♂, 2 ♀, RWC).</p><fig id="F18" position="float" orientation="portrait"><label>Map 18.</label><caption><p>Collection localities in New Brunswick, Canada of <italic><tp:taxon-name>Habrocerus schwarzi</tp:taxon-name></italic>.</p></caption><graphic xmlns:xlink="http://www.w3.org/1999/xlink" xlink:href="ZooKeys-186-007-g018.jpg" position="float" orientation="portrait" xlink:type="simple"/></fig></tp:treatment-sec><tp:treatment-sec sec-type="Collection and habitat data"><title>Collection and habitat data.</title><p><xref ref-type="bibr" rid="B1">Assing and Wunderle (1995)</xref> reported that this species was most often collected from well-decayed fungi, but was also found in moose (<italic><tp:taxon-name>Alces alces</tp:taxon-name></italic> L.) and grouse (<italic><tp:taxon-name>Bonasa umbellus</tp:taxon-name></italic> L.) dung and leaf litter. <xref ref-type="bibr" rid="B24">Paquin and Dupérré (2002)</xref> captured large numbers of this species in pitfall traps deployed in the southern boreal forest of Quebec. The specimens from New Brunswick were found in decaying gilled mushrooms in a mature mixed forest and an old eastern white cedar forest. Adults were collected during August and September.<!--PageBreak--><!--PageBreak--></p></tp:treatment-sec><tp:treatment-sec sec-type="Distribution"><title>Distribution in Canada and Alaska.</title><p>AB, MB, ON, QC, <bold>NB</bold> (<xref ref-type="bibr" rid="B14">Campbell and Davies 1991</xref>).</p></tp:treatment-sec><ref-list><ref id="B1"><mixed-citation xmlns:xlink="http://www.w3.org/1999/xlink" xlink:type="simple"><person-group><name name-style="western"><surname>Assing</surname><given-names>V</given-names></name><name name-style="western"><surname>Wunderle</surname><given-names>P</given-names></name></person-group> (<year>1995</year>)<article-title> A revision of the species of the subfamily Habrocerinae (Coleoptera: Staphylinidae) of the world.</article-title><source>Revue Suisse de Zoologie </source><volume>102</volume>: <fpage>307</fpage>-<lpage>359</lpage>.</mixed-citation></ref><ref id="B24"><mixed-citation xmlns:xlink="http://www.w3.org/1999/xlink" xlink:type="simple"><person-group><name name-style="western"><surname>Paquin</surname><given-names>P</given-names></name><name name-style="western"><surname>Dupérré</surname><given-names>N</given-names></name></person-group> (<year>2002</year>)<article-title> [2001] Beetles of the boreal forest: a faunistic survey carried out in western Quebec.</article-title><source>Proceedings of the Entomological Society of Ontario </source><volume>132</volume>: <fpage>57</fpage>-<lpage>98</lpage>.</mixed-citation></ref><ref id="B14"><mixed-citation xmlns:xlink="http://www.w3.org/1999/xlink" xlink:type="simple"><person-group><name name-style="western"><surname>Campbell</surname><given-names>JM</given-names></name><name name-style="western"><surname>Davies</surname><given-names>A</given-names></name></person-group> (<year>1991</year>)<source> Family Staphylinidae rove beetles. [pp. 86–124] In: Bousquet Y (Ed) Checklist of beetles of Canada and Alaska. Research Branch Agriculture Canada Publication 1861/E, 430 pp.</source></mixed-citation></ref></ref-list></tp:taxon-treatment>
